# Supplementary material for: New Insights into Diarrhea Caused by High-Fat Diet and Fatigue: Gut Microbiota Dysbiosis-Driven Bile Acid Metabolism Disorder
Source: Nutrients. 2026 Apr 22;18(9):1317. doi: 10.3390/nu18091317 (PMC13165154; doi:10.3390/nu18091317)
Supplement: Supplementary file 1 [file nutrients-18-01317-s001.zip]

Archive with 8 entries (4 files):
- nutrients-4243207-supplementary/
- nutrients-4243207-supplementary/Supplementary Materials/
- nutrients-4243207-supplementary/Supplementary Materials/Supplementary Material S1.xlsx
- nutrients-4243207-supplementary/Supplementary Materials/Supplementary Material S2.xlsx
- nutrients-4243207-supplementary/__MACOSX/
- nutrients-4243207-supplementary/__MACOSX/Supplementary Materials/
- nutrients-4243207-supplementary/__MACOSX/Supplementary Materials/._Supplementary material 2.xlsx
- nutrients-4243207-supplementary/__MACOSX/Supplementary Materials/._Supplementary Material S1.xlsx
