# Supplementary material for: New Insights into Diarrhea Caused by High-Fat Diet and Fatigue: Gut Microbiota Dysbiosis-Driven Bile Acid Metabolism Disorder
Source: Nutrients. 2026 Apr 22;18(9):1317. doi: 10.3390/nu18091317 (PMC13165154; doi:10.3390/nu18091317)
Supplement: Supplementary file 1 [file nutrients-18-01317-s001.zip › nutrients-4243207-supplementary/Supplementary Materials/Supplementary Material S1.xlsx]

## Sheet: QC
sample	Q20(%)	Q30(%)	GC(%)
NCD1	97.2	92.67	50.32
NCD2	96.88	92.13	51.54
NCD3	97.27	92.94	52.62
NCD4	96.98	92.29	51.48
NCD5	97.09	92.58	52.08
HFDM1	96.38	91	53.23
HFDM2	96.54	91.31	53.89
HFDM3	96.42	91.09	54.06
HFDM4	96.11	90.48	52.82
HFDM5	96.45	91.08	53.32
HFDMA1	97.23	92.75	50.94
HFDMA2	97.32	93.07	54.3
HFDMA3	97.27	92.98	52.6
HFDMA4	96.84	92.16	52.99
HFDMA5	97.1	92.53	53.67

## Sheet: seqs_process_stat
Detailed per-sample sequencing statistics, including Q20, Q30, GC content, and merged-read counts
SampleID	Input	Filtered	Denoised	Merged	Non-chimeric	Non-singleton
NCD1	125070	116681	116127	115565	97676	97675
NCD2	131484	122044	121317	118738	76590	76566
NCD3	119453	111692	109893	103065	74434	74279
NCD4	132921	124156	123722	122473	112190	112190
NCD5	138335	128512	127806	125554	97922	97909
HFDM1	150555	140026	139676	138589	137292	137290
HFDM2	160219	150120	148900	144554	113910	113827
HFDM3	149057	139807	138769	134877	106055	106042
HFDM4	138428	123947	123058	119495	100574	100562
HFDM5	127560	119408	118922	117752	108177	108171
HFDMA1	93475	86374	86057	85515	85281	85278
HFDMA2	108624	100553	99754	96570	79007	78983
HFDMA3	114663	103630	103028	100984	98171	98154
HFDMA4	105597	96780	96240	94302	77622	77615
HFDMA5	93957	86632	86008	84047	71615	71610
