# Supplementary material for: New Insights into Diarrhea Caused by High-Fat Diet and Fatigue: Gut Microbiota Dysbiosis-Driven Bile Acid Metabolism Disorder
Source: Nutrients. 2026 Apr 22;18(9):1317. doi: 10.3390/nu18091317 (PMC13165154; doi:10.3390/nu18091317)
Supplement: Supplementary file 1 [file nutrients-18-01317-s001.zip › nutrients-4243207-supplementary/Supplementary Materials/Supplementary Material S2.xlsx]

## Sheet: Method validation
Detailed validation data of UHPLC-MS/MS Analysis
No.	Name	Concentration (ng/mL)	Intra-day Precision (%)	Inter-day Precision (%)	Recovery (%)	Stability (%)
1	CA-7S	250	0.0306355	0.027462	1.02152	0.0293374
Glycine		500	0.0151737	0.0325535	1.01167	0.0506576
		1000	0.0423352	0.0314226	0.949687	0.0332375
2	GDCA-3S	250	0.0297479	0.0542035	0.987722	0.0634069
Glycine		500	0.0132241	0.0262168	0.999844	0.0442339
		1000	0.025271	0.0315001	1.03836	0.0319828
3	GCA-3S	250	0.00470799	0.0216763	1.08257	0.030846
Glycine		500	0.00458735	0.0309937	1.09332	0.0460467
		1000	0.0358942	0.0348042	1.0844	0.0261363
4	βGCA	500	0.0603217	0.0438629	1.03768	0.0219378
Glycine		1000	0.0308375	0.0386558	1.05576	0.0271604
		2000	0.0213223	0.0271807	1.06407	0.00563859
5	UDCA-3S	250	0.0438333	0.0315785	1.01995	0.0322611
Glycine		500	0.0573892	0.0496398	1.06708	0.0520546
		1000	0.0176219	0.0371118	1.04809	0.036277
6	GCDCA-3S	250	0.0514092	0.052043	1.01071	0.0457154
Glycine		500	0.0169671	0.0247018	1.02993	0.0155373
		1000	0.0289195	0.05042	1.03794	0.0560137
7	TCA-3S	250	0.0540057	0.0411641	1.01712	0.0183195
Glycine		500	0.0168734	0.0341537	1.06579	0.0416471
		1000	0.0650219	0.0496518	1.04477	0.0227663
8	12-oxo-CDCA	500	0.00791611	0.0689189	0.976267	0.107176
Glycine		1000	0.0520864	0.0541338	0.936155	0.0265551
		2000	0.0431237	0.0571649	0.992638	0.0472907
9	GDHCA	250	0.0900926	0.0774874	0.978409	0.0562685
Glycine		500	0.081237	0.05322	1.00036	0.0102161
		1000	0.0286984	0.0499485	1.04983	0.00656195
10	TDHCA	500	0.0809724	0.049297	1.0731	0.0477276
Glycine		1000	0.0185261	0.0287841	1.08984	0.0494469
		2000	0.0296789	0.0326281	1.08115	0.0383961
11	3Beta-DCA	250	0.0414599	0.0609034	0.958196	0.0395367
Glycine		500	0.0739877	0.065668	0.971031	0.0721919
		1000	0.0503067	0.0680752	1.01293	0.0460195
12	3-oxo-DCA	250	0.0342597	0.0325791	0.928232	0.0136476
Glycine		500	0.0423015	0.0482455	0.923524	0.0271353
		1000	0.04514	0.0343195	0.967583	0.0301924
13	TDCA-3S	250	0.0414978	0.0399909	1.01936	0.0168222
Glycine		500	0.0522989	0.0651039	0.999371	0.0266348
		1000	0.062959	0.036361	1.03238	0.0231104
14	DLCA	500	0.0259819	0.06768	1.02009	0.0347391
Glycine		1000	0.0551604	0.0451704	0.933176	0.00639483
		2000	0.00901626	0.11533	0.862157	0.0915526
15	DHDCA	1000	0.0426904	0.0370077	0.937184	0.0201781
Glycine		2000	0.0610381	0.0470923	0.987999	0.0398929
		4000	0.0276745	0.036449	0.999036	0.0235555
16	DHCDCA	500	0.0401087	0.0496139	1.0029	0.0256612
Glycine		1000	0.0332543	0.0294062	0.974109	0.0333774
		2000	0.0308911	0.0383305	0.964816	0.0357782
17	7-KDCA	500	0.0641317	0.0647243	0.964831	0.0467663
Glycine		1000	0.0257027	0.0260004	0.961748	0.0231376
		2000	0.0183411	0.0278829	0.995085	0.0227111
18	Beta-DHCDCA	500	0.0163295	0.0503607	1.08197	0.0178226
Glycine		1000	0.0408224	0.0404868	1.08944	0.0504052
		2000	0.00694877	0.0315599	1.05817	0.0419533
19	6,7-diketoLCA	250	0.0648297	0.0623818	1.03039	0.029552
Glycine		500	0.0535561	0.0495932	1.0074	0.0250861
		1000	0.0199846	0.037908	1.01196	0.059877
20	TUDCA-3S	250	0.0536283	0.0439543	1.04729	0.0331746
Glycine		500	0.025618	0.0271372	1.05242	0.0304573
		1000	0.06798	0.0554981	1.03116	0.0636966
21	GUDCA-3S	250	0.0120285	0.0449317	1.01858	0.0456473
Glycine		500	0.0218252	0.0408002	1.02503	0.0208364
		1000	0.0270661	0.0511774	1.04557	0.0729501
22	TLCA-3S	500	0.0722317	0.0549556	0.984404	0.0522761
Glycine		1000	0.024459	0.0340129	1.04271	0.0402906
		2000	0.00934555	0.0534199	1.04712	0.0558476
23	GUCA	250	0.00577971	0.105224	1.01558	0.120522
Glycine		500	0.00767891	0.129362	0.998839	0.048947
		1000	0.0037183	0.121779	0.975876	0.118884
24	GHDCA	500	0.0559806	0.0616196	0.985317	0.0592286
Glycine		1000	0.0542722	0.0491439	0.946042	0.0597774
		2000	0.0381137	0.0376292	0.983105	0.0267218
25	T-beta-MCA	500	0.102395	0.0643461	0.997886	0.0408097
Glycine		1000	0.0633333	0.0857716	0.965476	0.119227
		2000	0.0513628	0.0741692	1.03433	0.0411291
26	Omega-MCA	500	0.0251279	0.0455229	1.002	0.0705938
Glycine		1000	0.0278868	0.0480119	1.02751	0.0151944
		2000	0.0254773	0.0584634	1.05901	0.0851325
27	apoCA	500	0.0391363	0.0618213	1.00392	0.0378757
Glycine		1000	0.0476139	0.0374406	1.00952	0.0440546
		2000	0.0226949	0.0406576	1.02243	0.0190404
28	UCA	500	0.0255624	0.045176	1.01249	0.0532638
Glycine		1000	0.0356369	0.0420909	1.01075	0.0308032
		2000	0.0522952	0.0405864	1.0132	0.0417226
29	Beta-HDCA	250	0.068933	0.0523274	1.02775	0.0352541
Glycine		500	0.0253157	0.037817	0.991076	0.0343738
		1000	0.026339	0.0334063	0.998627	0.03577
30	GLCA-3S	250	0.0523005	0.0618889	1.02665	0.0334565
Glycine		500	0.0255989	0.0481152	1.06534	0.0310752
		1000	0.0122856	0.0353114	1.10179	0.0265592
31	T-omega-MCA	500	0.0223989	0.0689666	1.03397	0.00444496
Glycine		1000	0.0863766	0.0590702	1.02477	0.0666517
		2000	0.0629929	0.0555474	1.03492	0.0197216
32	ACA	250	0.0567667	0.0489026	0.985208	0.0476381
Glycine		500	0.0280362	0.0324327	0.98885	0.019379
		1000	0.0142709	0.0398348	1.00074	0.0595584
33	DHCA	250	0.0362441	0.0673405	0.997814	0.0596276
Glycine		500	0.0516845	0.0612096	0.973482	0.0627185
		1000	0.0393204	0.0606487	1.03478	0.0124485
34	6-ketoLCA	250	0.0341942	0.0478624	1.0266	0.0374931
Glycine		500	0.028449	0.0349916	1.01496	0.0282173
		1000	0.0163105	0.0369637	1.01426	0.0396782
35	7,12-diketoLCA	500	0.10258	0.0639412	1.06753	0.017052
Glycine		1000	0.0468854	0.0426293	1.0739	0.0100638
		2000	0.0320491	0.0726325	1.0564	0.0697524
36	Beta-CA	250	0.0337038	0.0327971	0.978171	0.0283246
Glycine		500	0.026444	0.0326115	0.967638	0.0458387
		1000	0.0252977	0.0298733	0.992783	0.037414
37	CDCA-24G	250	0.0424565	0.0493423	0.968037	0.0539418
Glycine		500	0.0124994	0.0215783	0.977623	0.0315553
		1000	0.0664301	0.0623791	1.01079	0.0316193
38	TCDCA-3S	250	0.0094131	0.0418797	0.984623	0.0371348
Glycine		500	0.0222358	0.0489278	1.07411	0.0804914
		1000	0.0426369	0.0353027	1.07564	0.0163444
39	DCA-3S	500	0.057141	0.057396	1.02628	0.0368068
Glycine		1000	0.0473107	0.0513478	0.972279	0.0374857
		2000	0.0156819	0.052562	0.92005	0.0240862
40	THDCA	500	0.0414299	0.0597491	1.0257	0.0138463
Glycine		1000	0.0517439	0.0463935	1.01666	0.0494476
		2000	0.0166847	0.0440043	1.01743	0.0206129
41	THCA	250	0.0291431	0.0260214	1.02895	0.00559338
Glycine		500	0.0242927	0.035388	1.03909	0.0610719
		1000	0.0555341	0.0401581	1.02788	0.021629
42	7-ketoLCA	250	0.0613687	0.0580236	1.03997	0.0854845
Glycine		500	0.0107238	0.0681655	1.0702	0.0391029
		1000	0.0267806	0.0356209	1.07726	0.0320872
43	NorCA	500	0.0505141	0.0667852	1.01545	0.00895078
Glycine		1000	0.0138003	0.0292685	0.991422	0.0499166
		2000	0.0248933	0.0568938	1.02872	0.032319
44	TDCA	500	0.0485672	0.0508568	0.987287	0.0192605
Glycine		1000	0.0239014	0.039522	1.01581	0.0465943
		2000	0.0204784	0.034639	1.0686	0.0207284
45	HDCA	500	0.0290174	0.036609	1.05431	0.0264651
Glycine		1000	0.0249186	0.0298789	1.04719	0.00886638
		2000	0.0253063	0.0436398	1.04076	0.0732352
46	GHCA	500	0.028513	0.037486	0.966202	0.0304296
Glycine		1000	0.0224349	0.0267874	0.964518	0.0111733
		2000	0.0483802	0.0341492	0.982104	0.00343538
47	23norDCA	500	0.0332051	0.0454547	1.0276	0.0619856
Glycine		1000	0.0326148	0.0265701	1.01236	0.0357316
		2000	0.0355151	0.0393113	0.996679	0.0262017
48	isoLCA	250	0.0289554	0.0402824	0.983347	0.0619858
Glycine		500	0.0541575	0.0649907	0.98402	0.0370134
		1000	0.00843249	0.0755905	1.04212	0.0295397
49	12-ketoLCA	500	0.118843	0.101451	1.01185	0.106383
Glycine		1000	0.0752059	0.0502777	1.04063	0.0390512
		2000	0.111407	0.0769725	0.99233	0.0652592
50	IALCA	500	0.0514826	0.0779719	1.01396	0.0870282
Glycine		1000	0.0167232	0.0463382	1.04825	0.0399957
		2000	0.0482528	0.054295	1.00573	0.0303847
51	LCA-S	500	0.0889258	0.059804	0.961041	0.0339377
Glycine		1000	0.0430257	0.0467386	0.986632	0.0382083
		2000	0.0172428	0.0578736	1.03432	0.0629034
52	DCA	500	0.0396692	0.0458171	1.06021	0.0322084
Glycine		1000	0.0456706	0.0361161	1.05101	0.0335328
		2000	0.0190503	0.0303902	1.04404	0.0269174
53	GLCA	500	0.0361238	0.0382191	0.96694	0.0209419
Glycine		1000	0.0220968	0.0245943	0.964194	0.0319581
		2000	0.0535054	0.045291	0.986772	0.0184162
54	TCDCA	500	0.0675185	0.0467507	0.936365	0.0251753
Glycine		1000	0.00558857	0.0572642	0.9533	0.0715097
		2000	0.027714	0.0520395	1.02876	0.0387618
55	GUDCA	500	0.0438265	0.0267998	0.978272	0.0208255
Glycine		1000	0.0519025	0.0328639	0.998205	0.0146702
		2000	0.0238179	0.0239089	1.01761	0.0156715
56	CDCA	500	0.0260245	0.0367839	1.0443	0.0517081
Glycine		1000	0.0991304	0.0853154	1.01837	0.0355651
		2000	0.035792	0.0669088	1.00721	0.10608
57	CA	500	0.0168221	0.0497921	1.01125	0.0380782
Glycine		1000	0.0422521	0.0249608	0.973302	0.00406515
		2000	0.0669384	0.0491592	1.00133	0.0442707
58	TUDCA	500	0.115131	0.0665031	1.03934	0.0343571
Glycine		1000	0.0421054	0.0500363	1.03621	0.0467658
		2000	0.0934469	0.0739363	1.02165	0.0713087
59	CDCA-3Gln	250	0.0817659	0.0625461	0.983274	0.05015
Glycine		500	0.0400821	0.0510438	0.998655	0.0847076
		1000	0.0467582	0.0374242	1.04453	0.0200437
60	LCA	500	0.0969882	0.0572355	1.07479	0.0410984
Glycine		1000	0.0653042	0.0639869	1.05547	0.0806239
		2000	0.0604801	0.0533588	1.05354	0.0475158
61	Beta-UDCA	500	0.0591788	0.0566569	1.05329	0.0373161
Glycine		1000	0.0260737	0.0360379	1.06008	0.0482542
		2000	0.0406391	0.0464621	1.08618	0.0249088
62	GCDCA	500	0.0138609	0.028901	0.991098	0.0266495
Glycine		1000	0.0233442	0.0245262	0.99786	0.0351373
		2000	0.0163207	0.031843	0.999296	0.0100601
63	GCA	500	0.0426156	0.0377072	0.976049	0.0474619
Glycine		1000	0.0177808	0.0235198	0.978778	0.00549917
		2000	0.033572	0.0362451	0.98378	0.0254399
64	TLCA	500	0.0469643	0.0412382	0.991124	0.0457794
Glycine		1000	0.00520058	0.0186239	0.995337	0.00961496
		2000	0.0425346	0.0313335	1.02309	0.0165114
65	UDCA	500	0.034622	0.0474333	1.02623	0.0177181
Glycine		1000	0.0359395	0.0411629	1.05983	0.0186698
		2000	0.0158435	0.0474059	1.03704	0.031419
66	3-DHCA	500	0.0390003	0.035216	0.998811	0.0215998
Glycine		1000	0.0135156	0.0314982	0.983763	0.0441651
		2000	0.0727135	0.0516434	1.00816	0.0174173
67	HCA	500	0.0673759	0.0530553	1.04384	0.0277054
Glycine		1000	0.083314	0.0481017	1.06655	0.0268042
		2000	0.0291506	0.037492	1.01489	0.0130126
68	Alpha-MCA	500	0.0252761	0.0587704	1.0381	0.0571958
Glycine		1000	0.0379754	0.04271	1.02593	0.0360784
		2000	0.0107854	0.0513301	1.02961	0.042755
69	Beta-MCA	500	0.0671561	0.0577069	0.963622	0.0193997
Glycine		1000	0.0463548	0.10268	0.982103	0.11368
		2000	0.0465589	0.0478234	0.94225	0.0312065
70	TCA	500	0.0300073	0.0237468	0.960838	0.0297097
Glycine		1000	0.037007	0.0398394	1.00054	0.0104996
		2000	0.0204456	0.0282268	1.06235	0.0108014
71	T-alpha-MCA	500	0.113428	0.0930795	0.976525	0.133062
Glycine		1000	0.0357785	0.0515699	0.954896	0.0606318
		2000	0.0352408	0.0353167	0.985024	0.0257094
72	GDCA	500	0.0393396	0.0454803	0.968465	0.0174257
Glycine		1000	0.0434446	0.037622	0.975071	0.0341845
		2000	0.0198055	0.0516951	1.0289	0.0424257

## Sheet: quality control(QC)
Component Name	unit	QCL-1	QCL-2	QCL-3	QCL Mean	QCL SD	QCL RSD(%)	QCM-1	QCM-2	QCM-3	QCM Mean	QCM SD	QCM RSD(%)	QCH-1	QCH-2	QCH-3	QCH Mean	QCH SD	QCH RSD(%)
DLCA	content(ng/mL)	538.360984512533	518.928775731952	516.394814440223	524.561524894903	12.0176559387014	0.0229	1072.18856402413	1095.35441686821	956.839987623373	1041.46098950524	74.193663166852	0.0712	2017.70255959406	1884.78037153494	1912.46118746035	1938.31470619645	70.1311652753961	0.0362
IALCA	content(ng/mL)	467.719009796723	475.248852443518	467.589181460374	470.185681233538	4.38531536783798	0.0093	1049.5729401935	1031.35901235041	1056.71491376258	1045.88228876883	13.0746363261002	0.0125	2053.30128366199	2040.58404312087	2026.83652286355	2040.2406165488	13.2357223976405	0.0065
isoLCA	content(ng/mL)	244.034038104386	230.034291304563	243.917279855293	239.328536421414	8.04926408693695	0.0336	513.229729214587	478.978918125897	516.973469955065	503.060705765183	20.9392757900247	0.0416	1006.70309741813	1092.94709866137	1071.6760254217	1057.1087405004	44.9295145766638	0.0425
LCA	content(ng/mL)	538.891435663625	544.39058914893	477.81025581079	520.364093541115	36.9551349807822	0.071	944.377312885614	1016.34650167944	1047.79274152742	1002.83885203082	53.0144	0.0529	2174.15943399575	2233.10556930208	1987.61667449766	2131.62722593183	128.152022653448	0.0601
23norDCA	content(ng/mL)	522.172682756546	483.318097378052	490.195715091463	498.562165075354	20.7344596079413	0.0416	924.87677005288	920.300939181461	858.812183717973	901.329964317438	36.8924898505038	0.0409	2277.75829945903	1969.61682947902	2066.67223948784	2104.68245614196	157.548004772925	0.0749
DHCDCA	content(ng/mL)	493.132377478024	555.376299579061	534.319816794908	527.609497950664	31.6598759295367	0.06	1141.46035819888	1038.32942064083	1024.97504525256	1068.25494136409	63.7484088112722	0.0597	2203.22726222217	2062.03807408302	2167.79957365484	2144.35496998668	73.4563393637082	0.0343
DHDCA	content(ng/mL)	984.852493197302	914.515369738243	944.310538123864	947.892800353136	35.305129742472	0.0372	2065.94201505478	2072.28777392074	2259.26976866346	2132.49985254633	109.831807269817	0.0515	4274.71092306186	4350.0402704183	4324.06744418275	4316.27287922097	38.264788977434	0.0089
6-ketoLCA	content(ng/mL)	229.522566067295	249.309629107266	262.196506763593	247.009567312718	16.4579559286793	0.0666	515.252379760338	497.955385589635	541.148058043263	518.118607797745	21.7385184820265	0.042	918.213810719222	1098.39193443479	1108.51550542009	1041.7070835247	107.06802974525	0.1028
7-ketoLCA	content(ng/mL)	234.860981749634	267.616985053827	261.669443357389	254.71580338695	17.4500363823379	0.0685	459.405816381928	556.169643325181	532.269007985886	515.948155897665	50.4042380245949	0.0977	1006.19986576925	1061.3503008794	1070.22093561288	1045.92370075384	34.6865873149296	0.0332
12-ketoLCA	content(ng/mL)	465.54141285408	455.667672353815	487.276592016229	469.495225741375	16.1711	0.0344	905.325351045914	934.070803883328	975.599261760773	938.331805563338	35.3301957718549	0.0377	1919.52199711096	1869.67484023241	1850.14962287796	1879.78215340711	35.7735923746737	0.019
apoCA	content(ng/mL)	447.412705532105	441.447440746842	443.238517339593	444.032887872847	3.06094175011552	0.0069	1090.58745104415	964.714134784573	921.619336342975	992.306974057233	87.798516677459	0.0885	1921.81619871679	1963.77029115152	1940.1003440673	1941.89561131187	21.034583579528	0.0108
3-oxo-DCA	content(ng/mL)	223.944641781885	214.87914434352	220.80782851275	219.877204879385	4.60384146246149	0.0209	466.421479909046	456.484518748455	438.406453625998	453.770817427833	14.2032938275997	0.0313	934.520091330963	967.483084499327	903.14288062297	935.04868548442	32.1733588166869	0.0344
Beta-DHCDCA	content(ng/mL)	504.34622163212	561.463810435754	541.655112067053	535.821714711642	29.0021745945839	0.0541	1052.45489526726	1072.97715699939	1102.24973918724	1075.89393048463	25.0252331842667	0.0233	2266.48041081198	2163.31116616687	1940.0032157701	2123.26493091632	166.882040492412	0.0786
Beta-UDCA	content(ng/mL)	461.256245184836	489.195774894327	470.236294257009	473.562771445391	14.2637098246057	0.0301	1141.62297655368	1101.12960451918	965.180041211925	1069.31087409493	92.4248400721439	0.0864	2201.27451329731	2227.30002292916	2154.43511031751	2194.33654884799	36.9245905258312	0.0168
Beta-HDCA	content(ng/mL)	243.764031021705	223.152043304564	228.563551109203	231.826541811824	10.6863857621255	0.0461	487.28569327147	490.174148542314	486.640718454213	488.033520089332	1.88167897342719	0.0039	940.888256134893	985.96217113265	945.922286834571	957.590904700705	24.6988245770026	0.0258
UDCA	content(ng/mL)	483.356476191985	502.053239888785	526.330303023348	503.913339701373	21.5472138945506	0.0428	1079.71119603287	1148.35664714696	1002.11460591763	1076.72748303249	73.1666629222781	0.068	1980.14198141383	2075.54841715207	2176.32997892018	2077.34012582869	98.1062702194537	0.0472
HDCA	content(ng/mL)	464.163700332908	490.651641781882	482.015239819696	478.943527311495	13.5084908058186	0.0282	1009.62538635816	1116.77806317568	1053.78281633859	1060.06208862414	53.8516107708687	0.0508	2167.8665190216	1996.57775616461	2015.77272503184	2060.07233340602	93.8445605607981	0.0456
3Beta-DCA	content(ng/mL)	238.669245357176	250.887770526217	262.509564276872	250.688860053422	11.9214040943323	0.0476	560.60935611824	456.617237871826	468.170473115229	495.132355701765	56.9982236460196	0.1151	1019.82824642563	961.525824793574	1001.27825208581	994.210774435005	29.7868263213663	0.03
CDCA	content(ng/mL)	483.831591321576	482.976130967118	484.176042999196	483.661255095963	0.617825253262792	0.0013	942.230881567526	911.242527642827	1046.47061790978	966.648009040044	70.8435331192533	0.0733	2070.78475527223	1922.20157283306	2165.52566978416	2052.83733262982	122.650872495448	0.0597
DCA	content(ng/mL)	459.957041541145	467.796317060321	466.79099387384	464.848117491769	4.26551716014093	0.0092	895.707057991623	864.867012350057	873.284125921997	877.952732087892	15.9412677175417	0.0182	1969.79389876995	1898.41611343743	1923.96675585697	1930.72558935478	36.1657079625474	0.0187
NorCA	content(ng/mL)	455.926687468654	532.282306576907	495.750523144545	494.653172396702	38.1896357189871	0.0772	938.00951805888	900.326822215165	887.522453955451	908.619598076499	26.2452568869222	0.0289	2006.94067876103	1896.53925686173	2051.25934195536	1984.91309252604	79.6773939040907	0.0401
DHCA	content(ng/mL)	212.837871909571	233.658085445637	226.384493616481	224.29348365723	10.5664357713047	0.0471	444.989779832948	481.941618955709	487.875438952469	471.602279247042	23.2372846679081	0.0493	909.284	979.651925117845	874.799682737659	921.245146102101	53.4397135763337	0.058
7,12-diketoLCA	content(ng/mL)	493.062068214149	544.097273796371	526.751660435219	521.303667481913	25.9501160425013	0.0498	986.89406823658	949.146658124859	1125.13282352116	1020.3911832942	92.6516332322926	0.0908	2011.84	1987.97300705987	2122.13996307664	2040.65040383984	71.5737280765845	0.0351
6,7-diketoLCA	content(ng/mL)	279.802491666372	283.88213248318	267.77688418569	277.153836111747	8.37294977091226	0.0302	506.789859990451	568.170091286392	531.745781927311	535.568577734718	30.8681636046687	0.0576	880.575716363946	937.141401997343	918.856537390915	912.191218584068	28.8658804454666	0.0316
7-KDCA	content(ng/mL)	532.254975627902	561.136583128841	540.131269312991	544.507609356578	14.9298719717387	0.0274	882.456697375716	863.245810798646	883.230963518568	876.311157230977	11.3215427421675	0.0129	2043.19348370542	1966.22363634692	2259.88138160853	2089.76616722029	152.26778705743	0.0729
12-oxo-CDCA	content(ng/mL)	516.34486222347	565.462828096592	545.117947953328	542.30854609113	24.6792057610391	0.0455	1049.78778046021	980.417771692829	1030.72905040118	1020.31153418474	35.8391268334808	0.0351	2078.74908327784	2079.55035258346	2059.03420641135	2072.44454742422	11.6206042307245	0.0056
3-DHCA	content(ng/mL)	487.199596967922	517.384383162764	492.386168414192	498.990049514959	16.1396642964427	0.0323	924.828379010619	885.914666817844	893.495010569992	901.412685466152	20.6297462654335	0.0229	2110.76848867067	1801.10344968787	1873.63604279592	1928.50266038482	161.959465256866	0.084
Omega-MCA	content(ng/mL)	480.998	466.749904663353	490.796530918161	479.514782804038	12.0917250451026	0.0252	1090.1943507147	1010.00138794972	1005.67787309784	1035.29120392075	47.5966368672955	0.046	2256.40936795766	2097.78655346325	2017.83519737465	2124.01037293185	121.429713200613	0.0572
Beta-CA	content(ng/mL)	246.335391696355	262.847093494815	265.447316082217	258.209933757796	10.3655125899638	0.0401	483.86338429682	510.597605665629	516.968347250259	503.809779070903	17.5653233800857	0.0349	1001.07901278968	1032.2169279058	1051.0098966661	1028.10194578719	25.2185070840287	0.0245
Alpha-MCA	content(ng/mL)	460.946287765367	449.757140477732	480.915155014715	463.872861085938	15.7838237136077	0.034	868.120937069146	957.435767863438	893.490186246794	906.348963726459	46.0249483286735	0.0508	1860.27934891587	1708.52301159823	1933.2845396661	1834.02896672673	114.65708895946	0.0625
Beta-MCA	content(ng/mL)	486.865611966271	557.873968642957	496.279731624702	513.673104077977	38.5673921007696	0.0751	956.900383610715	1089.03904341886	1063.91979186472	1036.61973963143	70.1721169192481	0.0677	1755.25808560656	1756.27820164037	1797.74369628731	1769.75999451141	24.2399635517657	0.0137
HCA	content(ng/mL)	483.456505737842	537.175005635111	518.203729088805	512.945080153919	27.2426017345725	0.0531	933.351456795181	1026.83689970659	982.156029010189	980.78146183732	46.7578772536794	0.0477	1768.1843414329	1818.1762730483	1856.2993385174	1814.21998433287	44.1905232272748	0.0244
ACA	content(ng/mL)	233.143224649999	255.548275481065	260.700376974585	249.79729236855	14.6510926599504	0.0587	485.54980732181	505.731	498.507755805922	496.596245713011	10.2255705704137	0.0206	927.588918654435	1068.82988441222	1042.42673927697	1012.94851411454	75.0931216629907	0.0741
CA	content(ng/mL)	460.369509430843	480.410691960689	475.335028364668	472.038409918733	10.4193579064251	0.0221	964.567213215389	939.93313925463	914.670929164766	939.723760544928	24.9488009751672	0.0265	2002.7825452487	1929.67642839139	1839.85634114034	1924.10510492681	81.6058621065313	0.0424
UCA	content(ng/mL)	453.401404811401	454.375243225702	489.522483267887	465.766377101663	20.5791526902842	0.0442	918.288521862931	933.297253784117	857.847372888443	903.144382845164	39.9397025744426	0.0442	1817.7217806728	1747.31343905944	1852.49186364311	1805.84236112512	53.5860588779217	0.0297
GUCA	content(ng/mL)	267.84446562401	267.98405546306	248.146161737427	261.324894274832	11.4133305743822	0.0437	551.58623086465	530.372288808714	513.23242370192	531.730314458428	19.2129333059243	0.0361	1026.01243361876	1050.65349077386	1037.3829951632	1038.01630651861	12.3327303094081	0.0119
GLCA	content(ng/mL)	511.546779777797	562.84216389862	540.654400781961	538.347781486126	25.7253664202761	0.0478	1082.15766787517	1093.11933391265	1147.62514606872	1107.63404928551	35.0643037435828	0.0317	2067.14152525371	2110.73221479031	2129.4183176837	2102.43068590924	31.9575696066821	0.0152
GUDCA	content(ng/mL)	509.701577300652	510.468292416772	496.221722796428	505.463864171284	8.0131	0.0159	1126.55150298003	1027.34258128873	1065.90525896347	1073.26644774408	50.0124270655326	0.0466	2080.06082921792	2147.60702287762	2189.55961227955	2139.07582145836	55.2456506997132	0.0258
GHDCA	content(ng/mL)	471.042558300735	500.394453831269	504.230031857784	491.889014663263	18.1551362389663	0.0369	1031.55666971269	994.57951848455	965.867561700611	997.334583299284	32.9311025393251	0.033	2086.72401903303	1953.59438940513	2148.17906581974	2062.8324914193	99.4680998744489	0.0482
GCDCA	content(ng/mL)	445.149026361639	454.788950928449	452.445584163344	450.794520484477	5.02757842974129	0.0112	957.196854823213	912.779490629177	939.657139126527	936.544494859639	22.3716779932916	0.0239	2022.72477128957	2011.44029098928	1998.88403918682	2011.01636715522	11.9260182106455	0.0059
GDCA	content(ng/mL)	460.56688842181	484.031166058465	464.737836798528	469.778630426268	12.5179983044648	0.0266	911.176165836382	915.581442348651	894.323059396243	907.026889193759	11.2201641668271	0.0124	2144.92656673786	2152.18156215385	2255.77891002164	2184.29567963778	62.0124818823107	0.0284
LCA-S	content(ng/mL)	474.114059379625	539.096451248029	500.863687199586	504.691399275747	32.6598583591279	0.0647	998.735137333499	978.635770794869	1009.03454467157	995.468484266646	15.460421404223	0.0155	2077.55288855198	2049.25883120516	2038.03058765151	2054.94743580288	20.3659822698545	0.0099
GDHCA	content(ng/mL)	267.457060248068	268.470593034249	269.046608555548	268.324753945955	0.80474700073187	0.003	539.176714406335	541.846368776888	556.843562691244	545.955548624822	9.52330831946003	0.0174	1082.2916818296	1031.03725563827	1033.33613000836	1048.88835582541	28.9509558900749	0.0276
Beta-GCA	content(ng/mL)	455.757328956796	476.56067129575	467.436684327851	466.584894860132	10.4277956486962	0.0223	1141.68339719471	1003.7602434175	1086.03329835766	1077.15897965662	69.3885021906986	0.0644	2265.45273051666	2216.99831990363	2154.77606703975	2212.40903915335	55.4808713247143	0.0251
GHCA	content(ng/mL)	442.150693652827	436.23010049843	428.168881411583	435.516558520947	7.01816393385379	0.0161	1008.46815981324	933.029775732042	915.86542629329	952.454453946191	49.2626141879843	0.0517	2100.92763991244	2100.4123950328	2002.35529802552	2067.89844432359	56.7626143628763	0.0274
GCA	content(ng/mL)	478.533094638692	487.122866490955	470.361874789426	478.672611973024	8.38136680496944	0.0175	902.070442079706	925.921658587946	852.375434082741	893.455844916798	37.5222633639282	0.042	1899.10979635709	1966.67185271193	1874.89717173172	1913.55960693358	47.5630716683252	0.0249
UDCA-3S	content(ng/mL)	229.855858198203	235.882742865159	233.973296988612	233.237299350658	3.08011429812412	0.0132	448.985621167114	440.658007940439	428.800597814794	439.481408974116	10.1438198317506	0.0231	950.378728498968	968.005038759691	930.079346795479	949.487704684713	18.9785397309445	0.02
DCA-3S	content(ng/mL)	515.299092806356	496.687596801544	450.000792342251	487.32916065005	33.6400394808958	0.069	961.682716368509	1043.38989033714	926.25905085574	977.110552520463	60.0701422143563	0.0615	2137.73116744852	1970.88899347819	1928.19677909959	2012.2723133421	110.727590723409	0.055
TLCA	content(ng/mL)	472.221493019152	494.35229855376	484.352986403321	483.642259325411	11.0825082060439	0.0229	1127.82801810136	1025.12950718228	925.463264185323	1026.14026315632	101.186163222072	0.0986	2252.68547946453	2008.00755309455	2083.83698696694	2114.84333984201	125.251216968681	0.0592
CA-7S	content(ng/mL)	255.099848696855	251.908200740904	250.702284193682	252.57011121048	2.27227583980809	0.009	441.511273636683	462.886364362751	446.947238104937	450.44829203479	11.1093051021111	0.0247	1114.53978879186	997.39166903071	1017.65862770272	1043.1966951751	62.6104237213012	0.06
THDCA	content(ng/mL)	545.545108857207	491.314820838836	525.488231709141	520.782720468395	27.4196537481151	0.0527	1047.07837652511	1025.46875619377	1036.21674522756	1036.25462598215	10.8048599681002	0.0104	2188.49775105058	1979.01421104907	2057.2083666933	2074.90677626432	105.857279668887	0.051
TUDCA	content(ng/mL)	523.132845317083	503.395821670171	563.070595706461	529.866420897905	30.401898693135	0.0574	1041.30376042921	1074.45579878667	1109.70241079726	1075.15399000438	34.2046699483439	0.0318	2137.66526898932	2010.46125641833	2245.06353084225	2131.0633520833	117.440392418225	0.0551
TCDCA	content(ng/mL)	520.623490774237	539.23192978815	543.76493212689	534.540117563092	12.2634172821477	0.0229	1116.0553895254	1019.36936068024	1085.10392555328	1073.50955858631	49.3747815436743	0.046	2002.25155537704	2156.86564667298	2209.20158313866	2122.77292839623	107.604895693723	0.0507
TDCA	content(ng/mL)	467.837943409265	546.427699894534	491.898443538649	502.054695614149	40.2672267268225	0.0802	1082.2870091145	1035.8677809277	1078.96508378014	1065.70662460745	25.894521449341	0.0243	2025.64903301232	2226.27866114871	2176.45302368126	2142.7935726141	104.464256595946	0.0488
TDHCA	content(ng/mL)	537.951211569408	522.270480156659	512.512369346651	524.244687024239	12.8338144359144	0.0245	1106.88625731548	970.958990129757	999.026780912685	1025.62400945264	71.7608174120799	0.07	2271.02362234004	2085.74684281594	1969.69856067173	2108.82300860924	151.982170889031	0.0721
GLCA-3S	content(ng/mL)	243.568769422769	237.470102913481	242.47973576125	241.172869365833	3.25259252435209	0.0135	484.838087612598	471.454814149824	502.949100487984	486.414000750135	15.8061742572441	0.0325	1015.69043380741	1029.98558613633	957.595204679002	1001.09040820758	38.3400885825962	0.0383
T-omega-MCA	content(ng/mL)	507.568342446642	536.416785137406	516.873018913687	520.286048832578	14.7239512815354	0.0283	1141.6681788592	1135.49177601153	942.946719409088	1073.36889142661	112.99112444506	0.1053	2205.08725551048	2114.41384216844	2184.43213328095	2167.97774365329	47.5234381678111	0.0219
T-alpha-MCA	content(ng/mL)	512.183126721639	533.883568868455	568.566445742391	538.211047110828	28.4396724120108	0.0528	1081.4222784238	1124.51409269402	995.128217362733	1067.02152949352	65.8840827599905	0.0617	2209.13461168452	2215.92741787841	1946.89435019579	2123.98545991957	153.403003267197	0.0722
T-beta-MCA	content(ng/mL)	506.838	497.991213637979	481.804286920128	495.544631879969	12.6951157768051	0.0256	926.273711857558	911.642545523309	963.341128618987	933.752461999951	26.6483517556711	0.0285	2110.05460773303	2004.47722953643	1981.0296753689	2031.85383754612	68.731123171954	0.0338
THCA	content(ng/mL)	532.731306290858	494.381129273333	482.890578192495	503.334337918895	26.0987452405673	0.0519	1132.47534626159	967.977646244666	972.339568509691	1024.26418700532	93.738987791374	0.0915	1849.24611151257	1784.72702550128	1887.3694717656	1840.44753625982	51.8838042036235	0.0282
TCA	content(ng/mL)	449.149264562525	449.60088639783	444.595225736969	447.781792232441	2.76887072524567	0.0062	1006.39412513283	1137.72962208949	1001.61150048372	1048.57841590201	77.2442331060686	0.0737	2122.14854790267	2226.49724586359	2102.28650700745	2150.31076692457	66.7226336933458	0.031
GUDCA-3S	content(ng/mL)	245.148692094578	252.533440271913	240.886444554893	246.189525640461	5.89284550627027	0.0239	500.061812357445	497.167104022646	455.023870757378	484.084262379156	25.2086216401091	0.0521	977.654878116524	919.132930811143	948.213352903395	948.333720610354	29.2611593309641	0.0309
GCDCA-3S	content(ng/mL)	239.44153052016	217.648330660951	235.21997694068	230.769946040597	11.5580262711506	0.0501	451.35732269774	479.824355017315	432.966520840278	454.716066185111	23.6087912503198	0.0519	924.597654424816	873.777248117732	974.258515022397	924.211139188315	50.2417485286164	0.0544
GDCA-3S	content(ng/mL)	250.47456840691	254.457082864244	243.966457319876	249.632702863677	5.29573972856662	0.0212	450.299190416622	440.429671242406	434.831337687334	441.853399782121	7.83159429681376	0.0177	936.931695875348	901.422240576159	961.128348304136	933.160761585214	30.0311468990376	0.0322
GCA-3S	content(ng/mL)	255.786936184813	270.898567172085	244.045578604245	256.910360653714	13.4617	0.0524	491.306545479279	488.733455709903	476.837379643366	485.625793610849	7.71896125059619	0.0159	1101.54	968.717115352964	1038.23387144272	1036.16212190289	66.4333643088538	0.0641
TLCA-3S	content(ng/mL)	486.000987249905	489.907419673265	472.253222188347	482.720543037172	9.27300694940523	0.0192	891.483	941.40769133653	944.666955171432	925.852521284854	29.8095279456212	0.0322	1969.09220414333	1958.07663120063	1872.80738277884	1933.32540604093	52.6987577318093	0.0273
CDCA-3Gln	content(ng/mL)	248.123002986105	274.349496801429	248.527534705223	257.000011497586	15.0264563922838	0.0585	526.695547116136	489.233389124289	515.567145176172	510.498693805532	19.2385087733911	0.0377	1047.22396929338	1073.17522098907	1008.91858458192	1043.10592495479	32.3256484462594	0.031
CDCA-24G	content(ng/mL)	500.947208280472	535.436089378667	519.772879789798	518.718725816312	17.2685888335188	0.0333	1062.56593088958	1039.78134221969	1034.49114399627	1045.61280570185	14.9182066460429	0.0143	1989.86837470954	2030.33781224851	1923.66630221163	1981.29082972323	53.850566124036	0.0272
TUDCA-3S	content(ng/mL)	498.553445363368	537.861243945621	494.00370435643	510.13946455514	24.1153027191954	0.0473	1146.20843492291	1056.31584474482	983.720335157034	1062.08153827492	81.397346749101	0.0766	1906.16886746499	1872.73428839873	2092.32095528168	1957.07470371513	118.313689788781	0.0605
TCDCA-3S	content(ng/mL)	242.280346975481	283.21832692063	239.647972714483	255.048882203531	24.4309344953228	0.0958	489.701382578908	486.600945661326	530.402192968099	502.234840402778	24.4428515147945	0.0487	1110.85796294892	1091.16009997705	1060.83280723693	1087.61695672097	25.2000882756721	0.0232
TDCA-3S	content(ng/mL)	260.77172684488	257.664167297658	256.963664478288	258.466519540275	2.02686003165201	0.0078	485.174735967117	469.915000629019	483.355580589152	479.481772395096	8.33484691464084	0.0174	989.07662326702	1066.90843493263	947.261362520022	1001.08214023989	60.7202998392343	0.0607
TCA-3S	content(ng/mL)	235.403814482717	242.778092072036	236.998557397485	238.393487984079	3.87999561818437	0.0163	481.262543605234	521.204145081973	483.065009082527	495.177232589911	22.5579775434637	0.0456	952.297929827388	1005.64835956267	1053.75804022257	1003.90144320421	50.7526086809687	0.0506
